# Supplementary material for: Beyond the Image Frame: An Art-Based Pedagogical Framework for Teaching Diagnostic Reasoning in Breast Ultrasound to Medical Students
Source: Diagnostics (Basel). 2026 Feb 23;16(4):642. doi: 10.3390/diagnostics16040642 (PMC12939138; doi:10.3390/diagnostics16040642)
Supplement: Supplementary file 1 [file diagnostics-16-00642-s001.zip]

Archive with 3 entries (3 files):
- Supplementary Material S1_Beyond.pdf
- Supplementary Material S2_Beyond.pdf
- Supplementary Material S3_Beyond.pdf
